# Supplementary material for: The machine learning algorithm based on decision tree optimization for pattern recognition in track and field sports
Source: PLoS One. 2025 Feb 13;20(2):e0317414. doi: 10.1371/journal.pone.0317414 (PMC11824974; doi:10.1371/journal.pone.0317414)
Supplement: S1 Dataset — (ZIP) [file pone.0317414.s001.zip]

Archive with 3 entries (2 files):
- Dataset/
- Dataset/Dataset code.txt
- Dataset/Dataset Description.txt
