# Supplementary material for: The machine learning algorithm based on decision tree optimization for pattern recognition in track and field sports
Source: PLoS One. 2025 Feb 13;20(2):e0317414. doi: 10.1371/journal.pone.0317414 (PMC11824974; doi:10.1371/journal.pone.0317414)
Supplement: S1 Dataset — (ZIP) [file pone.0317414.s001.zip › Dataset/Dataset code.txt]

import numpy as np
import pandas as pd

# Function to simulate sprint parameters
def simulate_sprint(duration, sampling_rate, max_speed, heart_rate_baseline, heart_rate_increase):
time_steps = np.arange(0, duration, 1/sampling_rate)
num_samples = len(time_steps)

# Generate speed curve (linear acceleration to maximum speed and then maintain)
speed = np.piecewise(time_steps,
[time_steps < duration / 2, time_steps >= duration / 2],
[lambda t: (max_speed / (duration / 2)) * t, max_speed])

# Generate acceleration (differential of speed)
acceleration = np.gradient(speed, time_steps)

# Generate step frequency (function of speed, simple simulation)
step_frequency = speed / (0.8 + 0.2 * np.random.randn(num_samples))

# Generate stride length (the relationship between speed and step frequency)
step_length = speed / step_frequency

# Simulate heart rate (basic heart rate + increment)
heart_rate = heart_rate_baseline + heart_rate_increase * np.sin(np.pi * time_steps / duration)

# Summarize data
data = {
'Timestamp': time_steps,
'Speed': speed,
'Acceleration': acceleration,
'Step Frequency': step_frequency,
'Step Length': step_length,
'Heart Rate': heart_rate
}

return pd.DataFrame(data)

# Parameter setting
duration = 10 # The length of each sprint, seconds
sampling_rate = 100 # Sampling frequency, Hz
max_speed = 10 # Maximum speed of sprinting, meters per second
heart_rate_baseline = 60 # Heart rate baseline before exercise
heart_rate_increase = 50 # Heart rate increment

# Generate 100 sprint simulation data
simulated_data = pd.concat([simulate_sprint(duration, sampling_rate, max_speed, heart_rate_baseline, heart_rate_increase) for _ in range(100)])

# Export data to CSV file
simulated_data.to_csv('simulated_sprint_data.csv', index=False)

print(f"Dataset generated, total data volume: {simulated_data.shape[0]} rows, {simulated_data.shape[1]} columns")
