# Supplementary material for: The machine learning algorithm based on decision tree optimization for pattern recognition in track and field sports
Source: PLoS One. 2025 Feb 13;20(2):e0317414. doi: 10.1371/journal.pone.0317414 (PMC11824974; doi:10.1371/journal.pone.0317414)
Supplement: S1 Dataset — (ZIP) [file pone.0317414.s001.zip › Dataset/Dataset Description.txt]

Generate a simulated dataset containing 100 sprints with a total data size of approximately 4.8 MB. This dataset contains key biomechanical and physiological parameters during sprinting and can be further expanded or adjusted according to research needs.
